# Supplementary material for: Optimizing Solvent Selection and Processing Conditions to Generate High Bulk-Density, Co-Precipitated Amorphous Dispersions of Posaconazole
Source: Pharmaceutics. 2021 Nov 26;13(12):2017. doi: 10.3390/pharmaceutics13122017 (PMC8705469; doi:10.3390/pharmaceutics13122017)
Supplement: Supplementary file 1 [file pharmaceutics-13-02017-s001.zip]

Archive with 1 entries (1 files):
- pharmaceutics-1456891-done.pdf
